# Supplementary material for: Neuropsychological and Neuropsychiatric Features of Chronic Migraine Patients during the Interictal Phase
Source: J Clin Med. 2023 Jan 9;12(2):523. doi: 10.3390/jcm12020523 (PMC9864628; doi:10.3390/jcm12020523)
Supplement: Supplementary file 1 [file jcm-12-00523-s001.zip]

Archive with 1 entries (1 files):
- jcm-2030467-supplementary.pdf
